# Supplementary material for: The ratio of serum C-reactive protein level on postoperative day 3 to day 2 is a good marker to predict postoperative complications after laparoscopic radical gastrectomy for gastric cancer
Source: Langenbecks Arch Surg. 2022 Feb 23;407(4):1451–60. doi: 10.1007/s00423-022-02469-w (PMC9283359; doi:10.1007/s00423-022-02469-w)
Supplement: Supplementary file 1 — (XLSX 46 kb) [file 423_2022_2469_MOESM1_ESM.xlsx]

## Sheet: Sheet1
ID	Age	Sex	BMI	ASA	Neoadjuvant	Combined.organ.resection	T.stage	N.stage	M.stage	TNM.stage	Operation.time.(min)	Blood.loss.(ml)	Postoperative.Hospitalization.(day)	Clavien-Dindo.Class	Type.of.resection	Preoperative.albumin.level.(g/L)	Preoperative.hemoglobin.level.(g/L)	POD	CRP	POD	CRP	POD	CRP	POD	CRP	POD	CRP	POD	CRP	POD	CRP	POD	CRP	POD	CRP
119	56	Male	22.7583	2	No	No	T1	N1	M0	I	220	20	8	0	Distal gastrectomy	43.16	151	1	30.5	2	189.9	3	174.7	4	136.2	5		6		7		8		9
81	67	Male	19.49	2	No	No	T1	N0	M0	I	330	250	14	1	Proximal gastrectomy	40.299999999999997	141	1	46	2	101	3	178.1	4	166.1	5	137.9	6	129.9	7	95.7	8	96.5	9
291	77	Male	19.3	2	No	No	T3	N1	M0	II	330	50	9	0	Total gastrectomy	38.6	117	1	29.6	2	77.6	3	47.9	4		5	20.7	6		7	13.8
314	75	Female	22.8928	3	No	No	T3	N2	M0	III	305	100	8	0	Distal gastrectomy	36.6	78	1	59.9	2	197.2	3	161.6	4	122.4	5		6	35.4	7
38	55	Female	19.35	2	Yes	No	T3	N2	M0	III	330	150	6	0	Total gastrectomy	37	99	1	13.7	2	44.8	3	33	4	17.1	5		6		7		8		9
101	68	Male	17.58	2	No	No	T3	N0	M0	II	380	50	10	0	Total gastrectomy	35.04	125	1	35.6	2	104.4	3	65.5	4	57.6	5		6	83.6	7		8	26.9	9
256	73	Male	19.3835	2	No	Yes	T1	N0	M0	I	480	100	13	0	Total gastrectomy	43.2	142	1	70.9	2	169.5	3	239.1	4	131.9	5	90	6	77.6	7
269	72	Female	21.4844	2	Yes	No	T1	N1	M0	I	200	20	8	0	Distal gastrectomy	43.1	128	1	33	2	53.1	3	53.5	4	37.9	5		6		7
186	65	Male	22.8529	2	No	No	T4	N1	M0	III	260	30	6	1	Distal gastrectomy	29.7	91	1	73.9	2	89.3	3	117	4	120.4	5		6		7		8	89.2	9
61	81	Male	24.02	2	No	No	T3	N2	M0	III	510	200	33	1	Total gastrectomy	36.200000000000003	112	1	78.5	2	101.3	3	284.3	4	152	5	103	6	109.1	7	158.1	8		9
1	83	Female	21.08	3	No	No	T3	N3	M0	III	240	30	12	0	Total gastrectomy	32.130000000000003	73	1	64.9	2	184.5	3	147.4	4	87.3	5	76.2	6	59.2	7	38.4	8	29.2	9	17.7
324	66	Male	24.2	2	Yes	No	T3	N1	M0	II	240	50	4	0	Distal gastrectomy	33.1	122	1	22.1	2	116.1	3	67.1	4		5	42	6		7
294	60	Female	22.0711	2	No	No	T3	N3	M0	III	300	50	8	0	Distal gastrectomy	34.6	121	1	34	2	153.6	3	86.9	4		5	31.6	6		7	21.7
303	63	Male	22.8571	2	No	No	T3	N2	M0	III	210	20	5	0	Distal gastrectomy	36.64	133	1	47.5	2	133.9	3	106.8	4		5		6		7
155	68	Female	30.863	2	No	No	T1	N0	M0	I	315	300	9	0	Total gastrectomy	32.9	106	1	38.4	2	175.3	3	86.4	4	76.8	5	60.3	6		7	52.1	8		9
242	62	Female	21.8	1	No	No	T4	N3	M0	III	300	50	17	1	Total gastrectomy	36.6	124	1	57.8	2	124.5	3	128.6	4		5	67.8	6	78.5	7
164	65	Male	26.079	2	No	No	T1	N0	M0	I	485	200	43	1	Distal gastrectomy	39.299999999999997	145	1	46.21	2	205.87	3	286.58	4		5	164.4	6		7	123.4	8	187.81	9	324.72
133	55	Male	21.8	2	Yes	No	T1	N1	M0	I	690	400	16	1	Total gastrectomy	34.4	133	1	50.9	2	83.5	3	105.7	4		5	63.1	6		7	17.8	8		9
56	65	Male	22.46	2	No	No	T3	N0	M0	II	480	100	6	0	Total gastrectomy	35.5	72	1	17.7	2	135.1	3	106.8	4	57.8	5	75.6	6	58.7	7		8		9
126	50	Female	22.5466	1	No	No	T1	N2	M0	II	210	50	8	0	Distal gastrectomy	44.4	144	1	5.84	2	16.56	3	11.69	4		5		6	1.1	7		8		9
144	49	Female	19.9219	2	No	No	T3	N3	M0	III	320	50	10	0	Total gastrectomy	41.7	135	1	25.2	2	82	3	53.7	4	27.3	5		6	10.6	7		8		9
197	53	Male	21.4692	2	No	No	T3	N2	M0	III	280	50	8	0	Distal gastrectomy	42.45	165	1	40.2	2	65.6	3	57.3	4		5		6	23.9	7		8	20.57	9
54	59	Female	30.86	2	No	No	T4	N3	M0	III	450	100	11	0	Total gastrectomy	37.799999999999997	130	1	147.7	2	189.1	3	119.5	4		5	60	6		7	34.2	8		9
12	67	Male	17.63	2	No	No	T3	N2	M0	III	330	20	6	0	Total gastrectomy	33.99	69	1	3.2	2	114.7	3	125.3	4	65.8	5		6	19.8	7		8		9
17	64	Female	19.98	2	No	No	T3	N0	M0	II	330	30	6	0	Total gastrectomy	39.049999999999997	126	1	24.1	2	38.3	3	31.1	4		5		6		7		8		9
312	58	Male	23.6652	2	No	No	T3	N3	M0	III	240	100	6	0	Distal gastrectomy	40.4	152	1	16.4	2	155.3	3	98.4	4		5	41.9	6		7
16	57	Male	22.48	1	No	No	T1	N0	M0	I	370	100	10	0	Total gastrectomy	38.200000000000003	151	1	64.6	2	135.1	3	68.4	4		5	35.3	6		7	29.8	8		9
187	86	Male	23.9	2	No	No	T1	N0	M0	I	330	100	10	0	Total gastrectomy	38.94	99	1	52.8	2	120.34	3	81.4	4	55.7	5		6		7	29.3	8		9
24	48	Male	22.68	1	Yes	No	T3	N1	M0	II	340	200	8	0	Total gastrectomy	41.6	141	1	109	2	173.2	3	151.3	4		5	59.8	6		7	38.6	8		9
46	55	Female	26.22	2	No	No	T3	N3	M0	III	630	600	33	1	Total gastrectomy	40.5	158	1	143.2	2	213.5	3	296.3	4	248.4	5	218.4	6	187.4	7		8		9
6	80	Male	19.2	2	No	No	T2	N0	M0	I	330	150	6	0	Total gastrectomy	32.01	75	1	82.1	2	131.8	3	114	4	87.8	5	55.9	6		7		8		9
104	57	Male	27.68	2	No	No	T3	N2	M0	III	395	30	19	1	Total gastrectomy	37.26	141	1	72.8	2	182.8	3	138.1	4	144.5	5	186.7	6	161.2	7	137.3	8	111.5	9
157	60	Male	24.0882	2	No	No	T1	N0	M0	I	240	30	6	0	Distal gastrectomy	42.9	167	1	28.3	2	73.4	3	94.9	4	62.6	5	37.5	6		7		8		9
110	72	Male	22.66	2	No	No	T3	N3	M0	III	340	100	8	0	Total gastrectomy	41.44	150	1	76.8	2	175.3	3	195.2	4		5	124.6	6		7	93.5	8		9
225	70	Male	20.1951	2	No	No	T2	N0	M0	I	390	50	8	0	Total gastrectomy	38.6	114	1	43.8	2	251.6	3	188	4		5	43.7	6		7	16.1
215	67	Female	18.6667	2	No	No	T3	N1	M0	II	240	20	8	0	Total gastrectomy	33.299999999999997	82	1	42.6	2	136.8	3	32.6	4		5	11.2	6		7
150	56	Male	25.4028	2	No	No	T3	N3	M0	III	315	50	7	0	Distal gastrectomy	35.4	98	1	108.3	2	155.9	3	157	4	73.7	5	42.4	6	55.4	7		8		9
29	79	Male	22.38	2	No	No	T3	N2	M0	III	350	100	23	1	Proximal gastrectomy	36.6	129	1	50.3	2	131.3	3	173.4	4	191.2	5	170.3	6	131.5	7	109.6	8	137.3	9
192	65	Male	23.4221	2	No	No	T4	N2	M0	III	280	100	5	0	Distal gastrectomy	33.700000000000003	99	1	84.2	2	199.8	3	187.2	4	172	5		6		7	128.35	8		9
184	54	Male	23.7	2	No	No	T1	N0	M0	I	305	500	9	0	Distal gastrectomy	22.49	141	1	50.8	2	56.1	3	37.16	4	19.18	5	13.93	6	14.1	7	17.5	8		9	53.3
272	69	Male	23.4	2	No	No	T3	N0	M0	II	240	30	8	0	Distal gastrectomy	35.299999999999997	118	1	132.9	2	153.4	3	142.5	4		5	63.3	6		7
183	42	Female	30.6737	2	No	No	T3	N3	M0	III	245	30	4	0	Distal gastrectomy	41.9	137	1	31.8	2	42.8	3	25.7	4		5		6		7		8		9
26	50	Male	27.22	2	Yes	No	T3	N2	M0	III	330	50	8	0	Total gastrectomy	37.700000000000003	150	1	53.1	2	88.1	3	74.2	4	41.7	5	27.7	6		7		8		9
221	85	Female	16.7657	3	No	No	T3	N2	M0	III	360	50	9	0	Total gastrectomy	26.7	80	1	79.1	2	37.5	3	18	4	7.66	5		6	9.29	7
302	60	Female	22.5	2	No	No	T1	N0	M0	I	220	10	7	0	Distal gastrectomy	40.2	129	1	49.4	2	189.4	3	133.44	4	110.7	5	93	6		7
124	61	Male	23.7954	2	Yes	No	T3	N0	M0	II	330	50	6	0	Total gastrectomy	39.020000000000003	127	1	39.1	2	110.5	3	103.2	4		5	32.4	6		7		8		9
279	49	Female	21.1621	2	No	No	T4	N3	M0	III	220	30	7	0	Distal gastrectomy	36	140	1	4.1	2	45.4	3	36.1	4	19.2	5		6	30.9	7
5	43	Female	30.67	1	No	No	T3	N3	M0	III	300	30	7	0	Total gastrectomy	41.9	137	1	31.8	2	42.8	3	25.7	4		5		6		7		8		9
86	73	Male	19.38	2	No	No	T1	N0	M0	I	480	100	13	0	Total gastrectomy	43.2	142	1	70.9	2	169.5	3	130.1	4	111.9	5	90	6	77.6	7		8	77.8	9
301	55	Female	22.7233	2	No	No	T1	N0	M0	I	240	50	5	0	Distal gastrectomy	42.9	125	1	49.5	2	141.6	3	103.1	4	65.7	5		6		7
180	62	Male	26.6	2	No	No	T3	N2	M0	III	420	300	11	1	Total gastrectomy	34.71	120	1	58.4	2	149.6	3	154.3	4	102.5	5	66.2	6	56.4	7		8		9	24.7
223	55	Male	29.321	1	No	No	T3	N1	M0	II	450	700	9	0	Total gastrectomy	39.700000000000003	157	1	122.6	2	160.3	3	156.8	4	78.5	5	51.1	6		7	10.4
208	68	Female	20.2395	1	No	No	T1	N0	M0	I	180	20	5	0	Distal gastrectomy	34	114	1	21.8	2	60.8	3	38.9	4		5		6		7
67	62	Male	19.05	1	No	No	T3	N2	M0	III	330	50	9	0	Total gastrectomy	43.9	126	1	75.6	2	221	3	200	4	107	5		6	91.5	7	85.6	8		9	46.3
268	36	Male	23.6915	1	No	No	T2	N1	M0	II	215	20	6	0	Distal gastrectomy	39.6	145	1	38.6	2	109.7	3	124.4	4	91.9	5		6		7
146	52	Male	18.6453	2	No	No	T3	N2	M0	III	285	100	7	0	Total gastrectomy	39.950000000000003	143	1	59.6	2	99.1	3	73.2	4		5	24.05	6		7		8		9
44	54	Male	24.65	2	Yes	No	T3	N0	M0	II	630	350	113	1	Total gastrectomy	39.9	132	1	22	2	238.9	3	316.2	4	176.1	5	165.8	6	180.5	7		8		9	173.7
185	50	Male	27.2173	2	No	No	T3	N2	M0	III	380	50	8	0	Total gastrectomy	41.3	146	1	53.1	2	88.1	3	74.2	4	41.7	5	27.7	6		7		8		9
32	57	Female	21.5	2	No	No	T3	N2	M0	III	340	200	7	0	Total gastrectomy	30.65	76	1	46.1	2	58.1	3	28.9	4		5	22.5	6		7		8		9
243	77	Male	20.7612	3	No	No	T2	N0	M0	I	240	400	7	0	Proximal gastrectomy	38.700000000000003	77	1	82.1	2	134	3	107.3	4		5		6	63.2	7	34.1
109	65	Male	26.45	2	No	No	T2	N0	M0	I	485	200	43	1	Proximal gastrectomy	39.299999999999997	145	1	46.21	2	205.87	3	286.58	4		5	164.4	6		7	123.4	8		9	324.72
205	80	Male	21.9	2	No	No	T2	N3	M0	III	285	50	20	1	Distal gastrectomy	34	132	1	42.25	2	154.71	3	185.61	4		5	136.1	6	186.8	7	243.99	8	181.2	9
42	72	Female	23.81	2	No	Yes	T2	N0	M0	I	300	50	6	0	Proximal gastrectomy	39.6	126	1	49.4	2	117.1	3	81.7	4		5		6		7		8		9
206	65	Female	23.0469	2	No	No	T3	N1	M0	II	415	50	10	1	Distal gastrectomy	46.9	143	1	52.08	2	175.88	3	263.7	4		5	114.7	6	126.5	7	52.8	8		9
240	49	Male	23.5883	2	No	No	T2	N3	M0	III	480	200	8	0	Total gastrectomy	36.4	87	1	102.3	2	197.1	3	173	4		5	65.2	6		7
64	70	Male	20.2	2	No	No	T2	N0	M0	I	360	50	8	0	Total gastrectomy	38.6	114	1	43.8	2	212.3	3	188	4	94.7	5	43.7	6		7	16.1	8		9
145	57	Male	27.6817	2	No	No	T3	N2	M0	III	395	30	19	1	Total gastrectomy	37.1	132	1	72.8	2	182.8	3	138.1	4	144.5	5	186.7	6	161.2	7	137.3	8	111.5	9
4	35	Male	26.29	1	Yes	No	T2	N2	M0	II	370	150	36	1	Total gastrectomy	44.7	156	1	76.9	2	176.8	3	210.1	4		5		6	147.6	7		8	150.4	9
296	74	Male	22.6003	1	No	No	T3	N2	M0	III	270	150	6	0	Distal gastrectomy	35.2	144	1	39.5	2	116.4	3	70.5	4		5	31.4	6		7
14	81	Male	27.48	2	No	No	T1	N0	M0	I	315	300	14	0	Proximal gastrectomy	36.700000000000003	123	1	39.8	2	94.1	3	58.1	4	36.1	5		6		7		8		9
71	78	Male	17.77	2	No	No	T3	N3	M0	III	230	50	9	0	Total gastrectomy	36.5	105	1	65.8	2	154.9	3	62	4		5		6	10.9	7		8	8.1	9
65	76	Male	28.87	2	No	No	T2	N2	M0	II	340	100	11	0	Total gastrectomy	38.5	142	1	92.1	2	167.3	3	124.7	4	114.8	5		6		7		8		9
69	75	Male	31.14	2	No	No	T3	N2	M0	III	285	50	9	0	Total gastrectomy	37.200000000000003	92	1	79	2	103.1	3	72	4		5	27.8	6		7		8		9
237	50	Female	19.2234	2	No	No	T3	N0	M0	II	330	120	6	0	Distal gastrectomy	39.299999999999997	76	1	45.5	2	39.4	3	31.6	4		5		6		7
142	64	Male	20.9	1	No	No	T3	N2	M0	III	440	50	6	0	Total gastrectomy	31.5	108	1	66.7	2	173.1	3	134.8	4		5	72.8	6		7		8		9
88	69	Male	19.61	2	No	No	T4	N0	M0	II	315	100	7	0	Total gastrectomy	31.1	80	1	83.5	2	173.2	3	157.1	4	130.9	5		6	64.3	7		8		9
78	77	Male	20.2	2	No	No	T3	N3	M0	III	295	300	9	0	Total gastrectomy	30.9	88	1	99.1	2	187.1	3	160.3	4		5	60.4	6		7		8		9
160	60	Male	19.9432	2	No	No	T1	N0	M0	I	225	20	11	1	Distal gastrectomy	39.1	137	1	65	2	173.8	3	248.4	4	227.9	5		6	231.7	7		8	133.9	9
50	64	Female	23.81	2	No	No	T3	N3	M0	III	285	100	10	0	Total gastrectomy	42.6	124	1	28.4	2	93.2	3	72	4	68.5	5		6	20.5	7		8	17.3	9
297	55	Female	26.2	2	Yes	No	T3	N2	M0	III	390	200	6	0	Total gastrectomy	38.17	123	1	24.6	2	89.4	3	58	4	30.7	5		6	11	7
95	62	Male	23.14	2	No	No	T3	N2	M0	III	300	100	12	0	Total gastrectomy	38	141	1	100.4	2	166.3	3	124.9	4		5	53.9	6		7	27	8		9
235	48	Male	24.2215	2	No	No	T2	N1	M0	II	270	50	6	0	Distal gastrectomy	37.799999999999997	140	1	32.7	2	20.9	3	12.1	4	8.2	5	7.3	6		7
230	46	Male	22.1	2	No	Yes	T1	N0	M0	I	420	200	19	1	Total gastrectomy	42.2	119	1	77.2	2	176.9	3	241.3	4	167	5	131.6	6	96.2	7	43.9
169	77	Male	19.7551	2	No	No	T2	N0	M0	I	295	100	6	0	Distal gastrectomy	40.200000000000003	126	1	23.6	2	59.9	3	72.9	4		5	40.5	6		7		8		9
281	47	Male	22.3	1	Yes	No	T3	N2	M0	III	480	200	13	0	Total gastrectomy	33.9	132	1	47.8	2	183.2	3	157.4	4	134.6	5	79.8	6		7	63.7
91	71	Male	22.49	2	Yes	No	T1	N0	M0	I	290	200	7	0	Total gastrectomy	32.4	121	1	48.7	2	101.6	3	72.4	4	37	5	16.2	6	12.4	7	12	8		9
35	54	Male	22.15	2	No	No	T1	N0	M0	I	340	50	6	0	Total gastrectomy	37.35	142	1	43.6	2	134.7	3	125.8	4		5	49.6	6		7		8		9
163	63	Male	23.1834	2	No	No	T1	N0	M0	I	220	20	8	1	Distal gastrectomy	42.2	130	1	76.8	2	161.8	3	192.7	4	264.1	5	233.7	6		7	129.1	8	89.9	9
43	59	Male	29.07	2	Yes	No	T3	N3	M0	III	340	150	6	0	Total gastrectomy	39.700000000000003	119	1	54.1	2	120.1	3	131.3	4	123	5		6		7		8		9
278	60	Male	16.7311	2	No	No	T3	N1	M0	II	210	50	6	0	Distal gastrectomy	33.1	95	1	13.1	2	73	3	42.2	4		5	17.7	6		7
36	66	Male	20.2	2	Yes	No	T3	N0	M0	II	330	100	8	0	Total gastrectomy	42.3	145	1	46.9	2	133.4	3	146.3	4		5	50	6		7		8		9
299	62	Male	19.0311	2	No	No	T3	N3	M0	III	265	30	8	0	Distal gastrectomy	36.7	124	1	96.1	2	169.2	3	113.5	4		5	69.6	6		7
267	57	Male	19.1001	2	No	No	T3	N3	M0	III	250	20	7	0	Distal gastrectomy	43.4	130	1	57.2	2	138.9	3	104.9	4	74.3	5	61.2	6		7
25	63	Male	19.84	1	No	No	T3	N2	M0	III	330	100	8	0	Total gastrectomy	44.1	153	1	77.1	2	203.1	3	188.7	4	113.1	5		6	78.7	7	50.1	8		9
189	54	Male	22.1453	2	No	No	T1	N0	M0	I	245	50	6	0	Distal gastrectomy	41.3	142	1	43.6	2	134.7	3	125.8	4		5	49.6	6		7		8		9
305	44	Male	23.1481	1	No	No	T3	N0	M0	II	250	50	7	0	Distal gastrectomy	42.2	143	1	38.1	2	105.7	3	64.7	4		5	32	6		7
212	57	Female	19.2894	2	Yes	No	T4	N2	M0	III	300	50	7	0	Distal gastrectomy	35.6	86	1	20.7	2	57.7	3	51.2	4		5	32.5	6	13.1	7
332	30	Male	17.9982	2	No	No	T3	N1	M0	II	200	20	7	0	Distal gastrectomy	33.99	86	1	68.8	2	141	3	103.3	4	72.13	5	75.06	6		7	35.33
304	69	Male	19.5312	2	No	No	T2	N0	M0	I	240	20	6	0	Distal gastrectomy	36.7	137	1	34.2	2	94.1	3	42.4	4		5	13	6		7
99	61	Male	23.8	2	Yes	No	T3	N0	M0	II	330	50	6	0	Proximal gastrectomy	39.020000000000003	127	1	39.1	2	110.5	3	103.2	4		5	32.4	6		7		8		9
196	52	Female	19.4734	2	No	No	T1	N0	M0	I	235	50	6	0	Distal gastrectomy	42.3	133	1	38.3	2	107.25	3	82.94	4	51.08	5		6		7		8		9
227	47	Female	23.634	2	No	No	T3	N3	M0	III	300	30	6	0	Total gastrectomy	37.4	114	1	29.9	2	150	3	137	4	42.9	5		6	16.4	7
125	32	Male	16.5118	1	No	No	T2	N1	M0	II	240	50	9	0	Distal gastrectomy	42.4	135	1	53.2	2	164.8	3	126.1	4		5	36.7	6		7	17.2	8		9
257	66	Female	25.7812	3	No	No	T3	N2	M0	III	300	1400	7	0	Distal gastrectomy	27.9	82	1	33.7	2	59.2	3	41.5	4		5	18.7	6		7	15	8	9.8
213	53	Male	20.9	2	No	No	T4	N0	M0	II	240	30	11	0	Distal gastrectomy	39.700000000000003	121	1	26.9	2	98.4	3	53.4	4		5	42.3	6		7
232	68	Male	20.4825	2	No	No	T3	N2	M0	III	300	100	7	0	Distal gastrectomy	36.299999999999997	91	1	56.1	2	152.7	3	120.8	4	71.2	5		6	36.6	7
123	49	Male	22.4059	2	No	No	T3	N0	M0	II	315	200	5	0	Total gastrectomy	38.299999999999997	124	1	26	2	82.2	3	60.3	4	36.3	5		6		7		8		9
39	48	Male	21.16	1	Yes	No	T3	N1	M0	II	330	150	6	0	Total gastrectomy	41.2	125	1	39.1	2	123.4	3	78.9	4	37.2	5		6		7		8		9
132	55	Female	26.2222	2	No	No	T3	N3	M0	III	655	600	33	1	Total gastrectomy	40.5	158	1	143.2	2	237.8	3	315.41	4	317.21	5	297.15	6	236.7	7	128	8	128	9
134	49	Female	23.2335	1	No	No	T3	N2	M0	III	270	50	133	1	Total gastrectomy	36.5	117	1	73.8	2	181.3	3	317.6	4	285.4	5		6	186.9	7	131.8	8		9
275	50	Male	17.5056	2	No	No	T1	N0	M0	I	200	50	5	0	Distal gastrectomy	42.5	122	1	0.5	2	74.8	3	45.7	4	21.1	5		6		7
18	65	Male	24.09	2	No	No	T3	N3	M0	III	340	50	6	0	Total gastrectomy	38.82	127	1	48.2	2	119.1	3	136.4	4	100	5		6		7		8		9
3	64	Female	16.41	2	No	No	T3	N2	M0	III	330	20	6	0	Total gastrectomy	38.700000000000003	114	1	67.9	2	88.7	3	59	4	37.2	5		6		7		8		9
224	61	Female	20.061	2	No	No	T1	N1	M0	I	330	20	7	0	Distal gastrectomy	40.6	123	1	27.5	2	42.4	3	51.2	4	36.8	5	14.2	6		7
139	68	Male	16.3304	2	No	No	T3	N0	M0	II	380	50	10	0	Total gastrectomy	38.1	123	1	35.6	2	104.4	3	65.5	4	57.6	5		6	33.6	7	26.9	8		9
74	61	Male	24.24	2	No	No	T2	N0	M0	I	280	50	7	0	Proximal gastrectomy	43.5	155	1	64.9	2	162.7	3	182.3	4	165	5		6	106	7		8		9
246	60	Male	21.5	2	No	No	T3	N2	M0	III	240	50	6	0	Distal gastrectomy	35	110	1	41.2	2	94.3	3	63.5	4		5		6		7
73	50	Male	20.7	2	No	No	T3	N1	M0	II	330	200	10	0	Total gastrectomy	35.6	98	1	104.5	2	174.8	3	230	4		5	167.9	6		7	49.8	8		9
138	67	Male	22.5827	2	No	No	T2	N0	M0	I	295	50	9	0	Distal gastrectomy	38.590000000000003	133	1	40.47	2	111.6	3	95.2	4	57.82	5		6		7	18.77	8		9
214	75	Male	31.1419	2	No	No	T3	N2	M0	III	300	50	9	0	Total gastrectomy	37.200000000000003	92	1	79	2	103.1	3	72	4		5	27.8	6		7
141	73	Female	22.3674	2	No	No	T3	N2	M0	III	345	50	11	0	Total gastrectomy	32.299999999999997	90	1	88.61	2	131.44	3	127.5	4		5	63.15	6		7		8	34.68	9
265	69	Male	22.3	2	No	No	T4	N0	M0	II	325	100	7	0	Total gastrectomy	31.1	80	1	83.5	2	173.2	3	151.6	4	130.9	5		6	64.3	7
331	63	Male	18.424	2	No	No	T1	N0	M0	I	240	50	10	1	Distal gastrectomy	42.74	145	1	62.92	2	101.93	3	112	4	121.07	5	247.12	6		7	144.45
158	80	Female	18.7	2	No	No	T3	N2	M0	III	275	30	6	0	Distal gastrectomy	33.119999999999997	77	1	115	2	169.5	3	156	4		5	34.1	6		7		8		9
333	70	Male	18.3655	2	No	No	T2	N2	M0	II	355	100	8	0	Distal gastrectomy	30.96	104	1	39.8	2	237.1	3	177.3	4	109.13	5		6	92.91	7	91.6
321	52	Male	26.0375	2	No	No	T1	N0	M0	I	285	50	7	0	Distal gastrectomy	36.5	146	1	86.1	2	129.4	3	67.8	4		5		6	31.9	7
286	66	Male	20.7008	2	No	No	T4	N1	M0	III	240	10	5	0	Distal gastrectomy	34.1	132	1	61.7	2	82.7	3	44.9	4	26.9	5		6		7
323	65	Male	20.2	2	No	No	T4	N0	M0	II	250	30	11	1	Distal gastrectomy	37.6	128	1	40	2	46.3	3	132.1	4	156.2	5	181.4	6	109.3	7	165.2
264	69	Female	19.2234	2	No	No	T3	N2	M0	III	240	20	6	0	Distal gastrectomy	38	131	1	15.7	2	70.2	3	50.5	4		5	17.5	6		7
116	32	Female	16.8962	2	No	No	T1	N0	M0	I	300	20	7	0	Distal gastrectomy	37.9	80	1	15.5	2	80	3	12.6	4	27.4	5		6		7		8		9
13	76	Male	20.24	2	No	No	T3	N1	M0	II	260	50	10	0	Total gastrectomy	30.8	97	1	45.8	2	183.1	3	167.4	4		5	74.2	6		7		8	43.2	9
307	70	Male	21.4692	2	No	No	T3	N2	M0	III	225	50	5	0	Distal gastrectomy	32.4	64	1	45.9	2	40.9	3	30.8	4		5		6		7
72	62	Female	21.76	1	No	No	T4	N3	M0	III	350	50	17	1	Total gastrectomy	41.3	131	1	57.8	2	109.4	3	128.6	4		5	67.8	6		7	78.5	8		9	87.2
298	49	Female	19.3	2	Yes	No	T3	N1	M0	II	330	100	11	0	Distal gastrectomy	36.5	73	1	40.77	2	113.1	3	42.4	4		5	17.37	6		7
33	70	Male	23.51	2	No	No	T3	N2	M0	III	350	100	9	0	Total gastrectomy	35.5	96	1	15.1	2	125.5	3	98.3	4		5	60.4	6		7	41.8	8		9
274	57	Female	20.5049	2	No	No	T1	N0	M0	I	190	30	6	0	Distal gastrectomy	33.9	89	1	21.1	2	78.2	3	56	4	46.8	5		6		7
128	64	Female	23.8054	2	No	No	T3	N3	M0	III	435	100	15	1	Total gastrectomy	42.6	124	1	28.4	2	73.2	3	83.1	4	68.5	5		6	20.5	7		8	17.3	9
167	64	Female	19.2234	2	No	No	T3	N0	M0	II	285	30	5	0	Distal gastrectomy	39.049999999999997	126	1	24.1	2	38.3	3	31.1	4		5		6		7		8		9
270	71	Male	22.3	2	Yes	No	T1	N0	M0	I	300	200	7	0	Total gastrectomy	32.4	121	1	48.7	2	101.6	3	72.4	4	37	5	16.2	6	12.4	7	12
210	62	Male	16.2982	2	No	Yes	T4	N2	M0	III	360	100	6	0	Distal gastrectomy	27.5	105	1	74.9	2	175	3	118.3	4		5	34.5	6		7
195	49	Female	23.8751	2	No	No	T1	N0	M0	I	240	20	5	0	Distal gastrectomy	35.4	77	1	43.73	2	52.21	3	32.65	4		5	25.3	6		7		8		9
211	54	Female	21.7865	2	No	No	T4	N3	M0	III	330	50	5	0	Total gastrectomy	40	127	1	114.4	2	131.2	3	91	4		5		6		7
219	54	Female	24.3496	1	No	No	T2	N0	M0	I	300	20	6	0	Distal gastrectomy	52.9	146	1	25	2	49.2	3	46.2	4		5	20.1	6		7
194	70	Female	22.4766	2	No	No	T1	N3	M0	II	310	20	6	0	Distal gastrectomy	33.85	127	1	48.47	2	88.21	3	67.28	4		5	25.06	6		7		8		9
190	60	Male	24.677	2	No	No	T3	N2	M0	III	340	100	8	0	Distal gastrectomy	42.4	76	1	65.45	2	127.4	3	79.6	4		5	57.7	6		7		8		9
41	67	Male	19.63	2	No	No	T3	N2	M0	III	315	100	7	0	Total gastrectomy	33	77	1	37.4	2	103.1	3	59.1	4	53.2	5		6		7		8		9
181	62	Female	29	2	No	No	T3	N3	M0	III	410	50	15	1	Total gastrectomy	40	130	1	82.5	2	185.7	3	117.8	4	70.5	5		6	28.9	7	23.1	8		9	51
182	69	Male	22.6	2	No	No	T3	N1	M0	II	425	250	8	0	Total gastrectomy	38.15	135	1	50	2	147.3	3	96.8	4	68	5	56.2	6		7	33	8		9
244	71	Male	18.5121	2	No	No	T3	N0	M0	II	300	50	8	0	Total gastrectomy	35.5	127	1	30.5	2	85.1	3	100.9	4		5	24.5	6		7
271	66	Male	22.4	2	No	No	T3	N2	M0	III	240	150	5	0	Distal gastrectomy	33.4	126	1	20.6	2	51.1	3	26.5	4		5	8.4	6		7
149	63	Male	20.202	2	No	No	T3	N1	M0	II	290	50	12	0	Distal gastrectomy	30.6	66	1	66.9	2	120.9	3	88.6	4		5	59.7	6		7	32.8	8		9
207	73	Female	20.8	2	No	No	T2	N0	M0	I	300	50	7	0	Distal gastrectomy	37.6	117	1	12.2	2	64.4	3	103.9	4		5	72.7	6		7
316	59	Female	16.6493	2	No	No	T3	N2	M0	III	210	50	5	0	Distal gastrectomy	39.0	120	1	22.4	2	53.7	3	30.9	4	22.3	5		6		7
335	61	Male	17.7999	2	No	No	T2	N0	M0	I	240	50	7	0	Distal gastrectomy	35.909999999999997	144	1	4.8	2	67.5	3	31.6	4		5	33.1	6		7
320	56	Female	24.1	2	No	No	T2	N0	M0	I	330	50	10	1	Distal gastrectomy	38.0	135	1	75.4	2	110.1	3	168.9	4		5	210	6		7
10	69	Female	18.73	2	No	No	T4	N1	M0	III	330	30	7	0	Total gastrectomy	34.4	121	1	69.73	2	90.41	3	50.69	4		5	25.4	6		7	16.6	8		9
20	61	Male	22.31	2	No	No	T2	N0	M0	I	330	20	8	0	Total gastrectomy	34.35	120	1	76.8	2	161.8	3	192.7	4		5		6		7	129.1	8	89.9	9
334	68	Male	18.8189	2	No	No	T3	N0	M0	II	250	20	7	0	Distal gastrectomy	38.700000000000003	97	1	51.3	2	219.7	3	186	4	123.4	5	70.6	6		7	33.9
293	57	Female	22.9	2	No	No	T3	N3	M0	III	240	100	9	0	Distal gastrectomy	39.200000000000003	130	1	24.5	2	97.5	3	59.8	4	32.7	5		6		7	8.7
255	79	Male	20.3223	2	No	No	T1	N0	M0	I	320	200	105	1	Total gastrectomy	41.37	125	1	76.3	2	238.4	3	227.9	4	197.3	5	168.6	6	114.5	7	109.5
234	61	Male	24.2424	2	No	No	T2	N0	M0	I	300	50	7	0	Total gastrectomy	43.5	155	1	64.9	2	162.7	3	182.3	4	165	5		6	106	7
84	70	Male	24.8	2	No	No	T3	N2	M0	III	410	100	8	0	Total gastrectomy	34	134	1	33.4	2	79.4	3	63.7	4	62	5		6	40	7		8	23.7	9
289	65	Male	22.8571	2	No	No	T3	N0	M0	II	330	100	6	0	Total gastrectomy	35.5	72	1	17.7	2	183.4	3	106.8	4	57.8	5	75.6	6	58.7	7
154	81	Male	24.7721	2	No	No	T3	N1	M0	II	410	100	14	0	Total gastrectomy	37.4	134	1	96.1	2	192.8	3	191	4		5	143.2	6	142.9	7		8	129	9
148	68	Male	22	2	No	No	T3	N2	M0	III	305	100	13	1	Total gastrectomy	35	91	1	72.2	2	213.8	3	249.3	4	257.1	5	237.6	6		7	119.6	8		9
159	41	Male	25.9107	2	No	No	T3	N0	M0	II	343	20	6	0	Total gastrectomy	34.9	88	1	85.6	2	141.2	3	120.9	4	55.4	5	30.6	6		7		8		9
204	70	Male	23.2	2	No	No	T1	N0	M0	I	370	50	39	1	Total gastrectomy	35.5	154	1	29.2	2	73.62	3	137.2	4	75.9	5	97.1	6	130.3	7	165.8	8	175.9	9	230.7
199	42	Female	17.7999	2	No	No	T3	N3	M0	III	305	50	11	0	Distal gastrectomy	35.659999999999997	114	1	27.52	2	34.11	3	24.76	4	12.68	5		6		7	4.28	8		9	1.97
102	73	Female	22.37	2	No	No	T3	N2	M0	III	345	50	11	0	Total gastrectomy	31.4	90	1	88.61	2	131.44	3	127.5	4		5	63.15	6		7		8	34.68	9
55	30	Male	23.53	2	No	No	T3	N2	M0	III	300	100	8	0	Total gastrectomy	49.5	154	1	28.4	2	113.5	3	81.2	4		5		6	41.1	7	31.6	8		9
120	59	Male	22.4059	2	No	No	T2	N2	M0	II	240	10	8	0	Distal gastrectomy	36.4	134	1	5.2	2	65.6	3	52.4	4		5	22.3	6		7	10.1	8		9
226	71	Male	21.2031	2	No	No	T3	N3	M0	III	330	50	7	0	Distal gastrectomy	33.5	131	1	83.5	2	133.4	3	78.6	4		5	26.5	6		7
85	79	Male	21	2	No	No	T1	N0	M0	I	330	200	123	1	Total gastrectomy	37.299999999999997	125	1	76.3	2	265.3	3	353.1	4	197.3	5	168.6	6	114.5	7	109.5	8		9
136	53	Male	18.902	2	No	No	T2	N0	M0	I	300	30	8	0	Distal gastrectomy	43.2	144	1	52.77	2	94.54	3	54.71	4		5		6		7		8		9
105	71	Male	25.71	2	No	No	T2	N0	M0	I	360	50	42	1	Proximal gastrectomy	41.2	144	1	33.8	2	189.7	3	247.3	4	234.9	5	255.1	6	186.3	7		8		9
63	66	Female	17.21	2	No	No	T1	N0	M0	I	450	50	8	0	Proximal gastrectomy	37.799999999999997	131	1	72.2	2	128.3	3	88.8	4		5	38.3	6		7		8		9
94	50	Male	22.59	1	Yes	No	T4	N3	M0	III	290	50	10	0	Total gastrectomy	39.1	118	1	155.8	2	169	3	113.8	4	78.7	5	41.9	6	83.5	7	69.6	8	77.2	9
295	75	Male	25.3086	2	No	No	T2	N0	M0	I	300	30	6	0	Total gastrectomy	35.200000000000003	132	1	53.4	2	187.3	3	120.4	4	55.5	5		6		7
112	41	Male	26.56	2	No	No	T3	N0	M0	II	330	20	6	0	Total gastrectomy	34.9	88	1	85.6	2	141.2	3	120.9	4	55.4	5	30.6	6		7		8		9
273	62	Male	20.0474	2	No	No	T3	N3	M0	III	225	50	6	1	Distal gastrectomy	37.299999999999997	127	1	30.1	2	114.3	3	152.4	4	196.1	5		6		7
30	52	Male	21.3	2	No	No	T3	N0	M0	II	315	100	8	0	Total gastrectomy	38.700000000000003	144	1	43.9	2	91.3	3	51.2	4		5	16.9	6		7		8		9
37	67	Male	25.97	2	No	No	T2	N0	M0	I	450	200	41	1	Proximal gastrectomy	41.5	151	1	45.51	2	203.1	3	287.5	4		5	169.3	6		7	118.3	8		9
203	52	Male	18.026	2	No	No	T1	N2	M0	II	230	50	9	1	Distal gastrectomy	38.49	152	1	12.5	2	90	3	128.8	4	197.7	5	261.2	6	155.5	7		8	47.2	9
283	69	Male	21.3333	2	No	No	T3	N1	M0	II	240	30	8	0	Distal gastrectomy	38.9	126	1	63.8	2	154.2	3	118	4		5	43.5	6		7
228	66	Male	21.0498	2	No	No	T2	N3	M0	III	210	30	10	0	Distal gastrectomy	42.7	140	1	27	2	151.5	3	192.1	4	172.8	5	158.3	6	115.9	7		8	76.6
98	83	Male	24.22	2	No	No	T3	N2	M0	III	340	30	21	1	Proximal gastrectomy	37.799999999999997	134	1	48.46	2	129.8	3	160	4	187.5	5	164.6	6	125.1	7	113.6	8	125.6	9
258	66	Female	17.9977	2	No	No	T2	N0	M0	I	200	120	8	0	Distal gastrectomy	38	116	1	81.9	2	99.7	3	47.9	4		5	17.8	6		7
248	77	Female	30.2	2	No	No	T4	N1	M0	III	480	100	32	1	Total gastrectomy	37.4	120	1	20.8	2	184.1	3	249	4	231.5	5	247.6	6	173.3	7	209.4
336	73	Male	23.5294	2	No	No	T1	N0	M0	I	260	100	6	0	Distal gastrectomy	38.299999999999997	108	1	53	2	182.7	3	156.3	4		5	96.5	6		7
249	63	Male	19.1001	2	No	No	T3	N2	M0	III	300	50	7	0	Distal gastrectomy	30.7	108	1	19.9	2	47	3	25.1	4		5	7.2	6		7
287	68	Male	24.2	2	No	No	T4	N2	M0	III	360	50	6	0	Total gastrectomy	38.700000000000003	116	1	10.2	2	116.7	3	79.3	4		5	65.9	6		7
327	52	Female	19.7	1	Yes	No	T3	N0	M0	II	360	50	7	0	Total gastrectomy	44.9	120	1	21.1	2	73	3	40.9	4		5		6	13.7	7
306	54	Male	21.79	2	No	No	T2	N0	M0	I	385	500	25	1	Total gastrectomy	39.1	127	1	114.7	2	134.3	3	189.7	4	241.7	5		6	264.1	7	167.9
92	66	Male	25.15	2	No	No	T4	N2	M0	III	360	200	9	0	Total gastrectomy	36.1	151	1	19.7	2	131.6	3	104.2	4		5	53	6		7	28	8		9
115	64	Female	23.6832	2	No	No	T3	N2	M0	III	300	50	7	0	Distal gastrectomy	32.799999999999997	81	1	58.8	2	129.1	3	142	4	87.3	5		6	41.2	7		8		9
90	47	Male	26.42	2	Yes	No	T3	N1	M0	II	360	500	9	0	Total gastrectomy	40.1	76	1	117	2	168.2	3	148.9	4		5	64.7	6		7	40.2	8		9
79	81	Male	24.77	2	No	No	T3	N2	M0	III	360	100	14	1	Total gastrectomy	37.4	134	1	96.1	2	191.1	3	192.8	4	178.1	5	143.2	6	142.9	7		8	129	9
238	48	Male	30.4878	2	No	No	T1	N0	M0	I	270	30	12	0	Distal gastrectomy	40.4	155	1	70.9	2	108.5	3	116.3	4		5	116.9	6	97.2	7	185.2	8	182.4
245	28	Female	16.2331	1	No	No	T1	N0	M0	I	240	20	8	0	Distal gastrectomy	40	99	1	41.7	2	41	3	8.8	4		5		6	3.1	7
162	66	Male	18.3655	2	No	No	T4	N2	M0	III	290	10	7	0	Distal gastrectomy	33.86	132	1	42.2	2	97.1	3	81.3	4		5	77.7	6		7		8		9
188	66	Male	23.1481	2	No	No	T2	N0	M0	I	350	50	8	0	Proximal gastrectomy	42.11	146	1	46.5	2	83.9	3	76.6	4		5		6		7	41.5	8		9
2	65	Female	20.2	2	No	No	T1	N0	M0	I	300	100	7	0	Total gastrectomy	41.92	126	1	17.9	2	42.4	3	28.9	4		5		6		7		8		9
27	65	Female	20.81	2	No	No	T1	N0	M0	I	340	100	7	0	Total gastrectomy	36.97	123	1	26.5	2	26	3	13.1	4		5		6		7		8		9
308	73	Female	20.2	2	No	No	T2	N0	M0	I	340	20	9	0	Total gastrectomy	34.5	102	1	70.5	2	133.7	3	77.8	4		5	60.6	6		7	32.1
340	51	Male	28.6851	2	No	No	T1	N0	M0	I	250	50	6	0	Distal gastrectomy	42.35	125	1	63.52	2	127.5	3	49.28	4		5	20.1	6		7
127	64	Male	22.8	2	No	No	T1	N0	M0	I	450	50	9	0	Distal gastrectomy	39.299999999999997	128	1	65.4	2	165.4	3	106.5	4		5	57.7	6		7	31.8	8		9
277	66	Male	23.6	2	No	Yes	T4	N2	M0	III	300	200	9	0	Total gastrectomy	36.1	151	1	19.7	2	131.6	3	104.2	4		5	53	6		7	28
177	46	Female	19.4674	2	No	No	T2	N0	M0	I	270	20	13	0	Distal gastrectomy	40.380000000000003	109	1	62.1	2	110.6	3	104.2	4	66	5	59.4	6	65.2	7	57.5	8		9
326	68	Female	26.7094	2	Yes	No	T1	N0	M0	I	470	100	109	1	Total gastrectomy	37.200000000000003	129	1	57.6	2	131.2	3	193.7	4	253	5		6	274	7
60	56	Male	16.61	2	No	Yes	T3	N2	M0	III	345	100	7	0	Total gastrectomy	38.9	113	1	74.6	2	153.1	3	104.2	4		5		6	31.7	7		8		9
57	62	Male	18.51	2	No	No	T2	N0	M0	I	355	400	9	0	Total gastrectomy	33.4	104	1	68.7	2	160.2	3	134.6	4	103.8	5	59.8	6		7	26.3	8		9
343	59	Male	20.1	2	Yes	No	T3	N2	M0	III	255	30	8	0	Distal gastrectomy	33.700000000000003	128	1	51.7	2	134.1	3	84.7	4		5	26.6	6		7
19	57	Male	24.22	2	No	No	T2	N0	M0	I	340	50	6	0	Total gastrectomy	49.2	155	1	71.7	2	181.5	3	192.6	4	129.9	5		6		7		8		9
22	52	Female	26.99	1	No	No	T3	N0	M0	II	400	100	8	0	Total gastrectomy	37.200000000000003	136	1	46.9	2	194.3	3	169.5	4		5	81.5	6		7	42.4	8		9
202	52	Male	21.4533	2	No	No	T2	N0	M0	I	360	50	8	0	Proximal gastrectomy	41.34	82	1	25.04	2	49.9	3	38	4		5	11.3	6		7		8		9
266	52	Male	24.2215	2	No	No	T2	N0	M0	I	240	50	9	0	Distal gastrectomy	47.1	139	1	40.4	2	80.3	3	47.1	4	20.9	5		6		7
47	74	Female	20.44	2	No	No	T2	N0	M0	I	350	20	9	0	Proximal gastrectomy	34	132	1	90.1	2	180.8	3	121.1	4		5		6	37.3	7		8		9
130	71	Male	21.7784	2	No	No	T2	N0	M0	I	270	50	8	0	Distal gastrectomy	30	71	1	84.4	2	167	3	58.4	4		5		6		7		8		9
342	56	Female	17.6254	1	No	No	T2	N1	M0	II	210	10	6	0	Distal gastrectomy	34.4	97	1	64.1	2	171.3	3	188.4	4	119.1	5	93.7	6		7
252	84	Female	24.8	3	No	No	T1	N0	M0	I	240	10	10	0	Distal gastrectomy	40.4	138	1	59.2	2	158.7	3	173.2	4	79.4	5		6		7
313	72	Male	21.0772	2	No	No	T3	N2	M0	III	255	30	9	0	Distal gastrectomy	41.7	122	1	33.9	2	181.6	3	155.8	4	95.5	5		6	42.3	7	32.7
338	47	Male	20.4284	2	No	No	T1	N0	M0	I	250	100	6	0	Distal gastrectomy	42.6	158	1	86.7	2	172.7	3	115.8	4	55.7	5		6	15.1	7
229	66	Female	17.2111	2	No	No	T1	N0	M0	I	310	30	8	0	Total gastrectomy	37.799999999999997	131	1	72.2	2	48.3	3	88.8	4		5	38.3	6		7
97	49	Male	22.77	1	No	No	T3	N0	M0	II	315	200	6	0	Total gastrectomy	38.299999999999997	124	1	26	2	82.2	3	60.3	4	36.3	5		6		7		8		9
300	80	Male	17.301	2	No	No	T3	N3	M0	III	345	150	11	0	Distal gastrectomy	31.5	70	1	129	2	90.7	3	76.7	4	56.8	5	95.4	6		7	65.6
311	65	Female	20.7031	2	No	No	T3	N3	M0	III	430	50	5	0	Total gastrectomy	44.4	127	1	68	2	112.5	3	70.6	4		5	47.1	6		7
337	50	Female	21.875	2	No	Yes	T3	N0	M0	II	320	20	8	0	Total gastrectomy	49.4	134	1	11.4	2	37.5	3	33.4	4	20.1	5		6	20.2	7
259	74	Male	18.6	2	No	No	T2	N3	M0	III	240	30	13	0	Distal gastrectomy	34.1	121	1	48.1	2	95.1	3	67.4	4	67.4	5	46.6	6	28.9	7
135	71	Male	18.6709	2	No	No	T3	N2	M0	III	225	50	7	0	Distal gastrectomy	32.17	85	1	36.67	2	77.95	3	45.16	4		5	17	6		7		8		9
82	77	Male	19.33	2	No	No	T3	N1	M0	II	340	50	9	0	Total gastrectomy	38.6	117	1	29.6	2	73	3	47.9	4		5	20.7	6		7	13.8	8		9
117	66	Female	24.2	2	No	No	T3	N2	M0	III	240	50	8	0	Distal gastrectomy	39.299999999999997	130	1	23.2	2	114.5	3	93.6	4		5		6	29	7		8	14.2	9
129	74	Female	17.7778	2	No	No	T2	N0	M0	I	360	50	9	0	Total gastrectomy	34	132	1	76.1	2	180.8	3	121.1	4		5		6	37.3	7		8		9
239	76	Male	28.8705	2	No	No	T2	N2	M0	II	345	100	11	0	Total gastrectomy	38.5	142	1	92.1	2	149.3	3	124.7	4	114.8	5		6		7	34.4
254	70	Male	24.8	2	No	No	T3	N2	M0	III	390	100	8	0	Total gastrectomy	34	134	1	33.4	2	79.4	3	63.7	4	62	5		6	40	7
260	65	Male	24.8016	2	No	No	T3	N3	M0	III	290	50	8	0	Distal gastrectomy	37.4	149	1	82.1	2	162	3	149.8	4	79.4	5	49.1	6		7
48	59	Male	19.83	2	No	No	T3	N3	M0	III	285	300	6	0	Total gastrectomy	37.6	90	1	41.1	2	103.1	3	44.1	4		5		6		7		8		9
209	71	Male	23.1206	2	Yes	No	T3	N0	M0	II	240	50	7	0	Distal gastrectomy	40.1	141	1	36.2	2	81.3	3	55.6	4	34.7	5		6	21.7	7
76	47	Male	23.98	2	Yes	No	T3	N2	M0	III	600	200	13	0	Total gastrectomy	33.9	132	1	47.8	2	183.2	3	157.4	4	134.6	5	79.8	6		7	63.7	8		9	45.8
165	84	Male	18.1449	3	No	No	T4	N2	M0	III	290	50	8	1	Distal gastrectomy	32	68	1	33.92	2	75.91	3	119.03	4	184.3	5	191.2	6		7	73.21	8		9
52	73	Female	21.22	2	No	No	T2	N0	M0	I	340	100	9	0	Total gastrectomy	34.799999999999997	104	1	70.5	2	145.1	3	77.8	4		5	60.8	6		7	32.1	8		9
