# Supplementary material for: The ratio of serum C-reactive protein level on postoperative day 3 to day 2 is a good marker to predict postoperative complications after laparoscopic radical gastrectomy for gastric cancer
Source: Langenbecks Arch Surg. 2022 Feb 23;407(4):1451–60. doi: 10.1007/s00423-022-02469-w (PMC9283359; doi:10.1007/s00423-022-02469-w)
Supplement: Supplementary file 2 — (XLSX 25 kb) [file 423_2022_2469_MOESM2_ESM.xlsx]

## Sheet: Sheet1
ID	Age		Sex	BMI	ASA	Neoadjuvant	Combined.organ.resection	T.stage	N.stage	M.stage	TNM.stage	Operation.time.(min)	Blood.loss.(ml)	Postoperative.Hospitalization.(day)	Clavien-Dindo.Class	Type.of.resection	Preoperative.albumin.level.(g/L)	Preoperative.hemoglobin.level.(g/L)	POD	CRP	POD	CRP	POD	CRP	POD	CRP	POD	CRP	POD	CRP	POD	CRP	POD	CRP	POD	CRP
7	50	0	Male	23.2	2	No	No	T3	N2	M0	III	400	200	14	0	Total gastrectomy	43.8	123	1	38.5	2	85.5	3	95.4	4	62.4	5		6		7	22.4	8	16.3	9
8	70	1	Female	22.97	2	No	Yes	T3	N2	M0	III	370	400	11	0	Total gastrectomy	37.200000000000003	143	1	77.7	2	173.1	3	147	4		5		6		7		8		9
9	66	1	Male	23.15	2	No	No	T2	N0	M0	I	330	50	8	0	Proximal gastrectomy	42.11	148	1	46.5	2	83.9	3	76.6	4		5		6		7	41.5	8		9
11	66	1	Male	25.15	2	No	No	T2	N0	M0	I	330	150	39	1	Proximal gastrectomy	40.200000000000003	151	1	41.6	2	189.7	3	339.2	4		5		6		7		8		9
15	57	0	Male	24.09	2	No	No	T3	N0	M0	II	285	100	10	0	Total gastrectomy	35.200000000000003	121	1	93.5	2	197.1	3	178	4	174.9	5		6	68.3	7		8	37.7	9
21	67	1	Male	21.05	2	No	No	T2	N0	M0	I	300	100	7	0	Total gastrectomy	39.299999999999997	131	1	39.9	2	247.8	3	188	4	103.5	5	41.7	6		7	20.9	8		9
23	51	0	Female	26.49	1	No	No	T3	N0	M0	II	380	150	7	0	Total gastrectomy	39.299999999999997	129	1	47.3	2	189.6	3	178.3	4		5	78.3	6		7	39.3	8		9
28	51	0	Male	25.34	2	No	No	T2	N0	M0	I	345	200	7	0	Total gastrectomy	41.9	134	1	33.9	2	186.1	3	134.1	4		5		6		7		8		9
31	69	1	Male	23.53	2	No	No	T2	N0	M0	I	320	50	7	0	Total gastrectomy	36.799999999999997	141	1	45.7	2	186.1	3	191.1	4		5	100.1	6		7		8		9
34	77	1	Male	17.69	2	No	No	T2	N0	M0	I	320	200	10	0	Total gastrectomy	37.299999999999997	121	1	20.1	2	188.6	3	163.1	4		5		6		7		8		9
40	61	0	Male	23.59	2	No	No	T3	N1	M0	II	330	100	7	0	Total gastrectomy	40.799999999999997	147	1	46.3	2	171.3	3	146.3	4		5	103.6	6		7		8		9
45	70	1	Male	24.61	2	Yes	No	T1	N0	M0	I	300	100	8	0	Total gastrectomy	39.299999999999997	74	1	71.3	2	163.4	3	136.1	4	119.9	5		6		7		8		9
49	51	0	Male	17.47	1	No	No	T4	N1	M0	III	345	20	7	0	Proximal gastrectomy	41.1	153	1	30.2	2	133.1	3	78.1	4	52.3	5		6	30.3	7		8		9
51	71	1	Male	23.15	2	No	No	T3	N2	M0	III	285	100	12	0	Total gastrectomy	36.5	131	1	47.8	2	121.1	3	84.9	4		5		6	11.2	7	10.1	8		9
53	54	0	Male	21.61	2	No	No	T2	N0	M0	I	390	500	27	1	Total gastrectomy	39.1	127	1	43.2	2	114.7	3	189.7	4	261.2	5	234.9	6	158.2	7	78.5	8	74	9
58	79	1	Male	16.53	2	No	No	T2	N0	M0	I	335	200	14	0	Total gastrectomy	35.200000000000003	109	1	18.4	2	183.1	3	151	4		5		6		7		8		9
59	77	1	Female	30.22	2	No	No	T4	N1	M0	III	440	100	32	1	Total gastrectomy	37.4	120	1	20.8	2	184	3	257.4	4		5		6		7	142.8	8	169.2	9
62	53	0	Female	20.2	2	Yes	No	T3	N2	M0	III	435	50	9	0	Total gastrectomy	38.200000000000003	100	1	43.6	2	89.1	3	102	4	38.9	5		6	40.1	7		8	51	9
66	77	1	Female	27.7	2	No	No	T2	N0	M0	I	240	30	9	0	Total gastrectomy	39.9	76	1	86.7	2	50	3	37.1	4		5		6		7	17.7	8		9
68	63	0	Male	20.57	2	No	No	T3	N2	M0	III	330	50	8	0	Total gastrectomy	37.1	122	1	57.3	2	120	3	88.5	4		5	28.7	6		7	13.7	8		9
70	67	1	Female	18.67	2	No	No	T3	N2	M0	III	270	50	8	0	Total gastrectomy	33.299999999999997	92	1	42.6	2	136.8	3	32.6	4		5	11.2	6		7		8		9
75	63	0	Female	21.75	2	No	No	T4	N3	M0	III	360	200	11	0	Total gastrectomy	34.5	136	1	113	2	200	3	163.1	4	105.7	5	54	6		7	25.3	8		9	15.7
77	55	0	Male	19.61	2	No	No	T3	N2	M0	III	270	50	8	0	Proximal gastrectomy	36.9	89	1	92.5	2	187.1	3	141	4		5		6		7	21.3	8		9
80	68	1	Male	20.28	2	No	No	T3	N2	M0	III	240	100	13	1	Total gastrectomy	35	91	1	72.2	2	253.1	3	361.2	4		5		6		7	119.6	8		9
83	66	1	Female	18.16	2	Yes	No	T3	N0	M0	II	300	100	7	0	Total gastrectomy	36	84	1	12.1	2	95.1	3	55.3	4	30.5	5		6	19.6	7		8		9
87	65	1	Male	27.1	2	No	No	T3	N1	M0	II	345	50	6	0	Total gastrectomy	38.6	152	1	43.2	2	165.7	3	151.3	4		5	117.8	6		7		8		9
89	68	1	Female	20.1	2	No	No	T3	N3	M0	III	390	400	63	1	Total gastrectomy	38.299999999999997	130	1	94.4	2	218.9	3	302.1	4	200	5	182.5	6	164.4	7	155.4	8		9
93	60	0	Male	21.83	2	Yes	No	T3	N3	M0	III	480	50	37	1	Total gastrectomy	40.9	108	1	38.6	2	184.4	3	181.9	4	162.7	5	119.8	6	105.2	7	166.4	8	142.6	9
96	52	0	Female	22.31	2	Yes	No	T1	N0	M0	I	240	50	8	0	Total gastrectomy	39.700000000000003	127	1	76.3	2	99.62	3	55.8	4		5		6		7		8		9
100	76	1	Male	20.32	2	No	No	T2	N0	M0	I	315	30	6	0	Total gastrectomy	31.2	94	1	42.5	2	185	3	186.8	4		5	90.3	6		7		8		9
103	64	0	Male	17.9	2	No	No	T3	N2	M0	III	440	50	6	0	Total gastrectomy	34.11	114	1	66.7	2	173.1	3	134.8	4		5	72.8	6		7		8		9
106	71	1	Female	19.9	2	No	No	T3	N2	M0	III	360	50	50	1	Proximal gastrectomy	36	114	1	50.7	2	136.2	3	131.5	4	122.8	5	118.1	6	156.5	7	189	8		9
107	67	1	Male	19.83	2	Yes	No	T3	N0	M0	II	335	50	5	0	Total gastrectomy	39.4	98	1	72.5	2	120.4	3	73.5	4		5		6	18.5	7		8		9
108	77	1	Male	20.7	2	No	No	T2	N0	M0	I	345	50	8	0	Proximal gastrectomy	37.6	132	1	43.3	2	134.5	3	95.6	4		5	34.2	6		7	12.8	8		9
111	59	0	Female	20.2	2	Yes	No	T3	N3	M0	III	240	30	6	0	Total gastrectomy	35.69	99	1	37.5	2	91.3	3	77	4		5	38.6	6		7		8		9
113	63	0	Male	23.44	2	No	No	T4	N2	M0	III	390	500	7	0	Total gastrectomy	29.65	93	1	42.8	2	149.7	3	144.7	4	125.3	5	106.2	6		7		8		9
114	60	0	Male	22.4	2	No	No	T3	N0	M0	II	240	30	9	1	Distal gastrectomy	32.5	113	1	31.9	2	82.8	3	147.5	4	114.3	5	91.9	6	82.5	7		8	39.5	9
118	62	0	Male	26.7299	2	No	No	T1	N0	M0	I	330	50	6	0	Total gastrectomy	39	153	1	46.8	2	76.7	3	64.2	4		5		6		7		8		9
121	34	0	Female	18.026	2	No	No	T1	N0	M0	I	315	50	7	0	Total gastrectomy	38.200000000000003	144	1	25.2	2	34.5	3	23.1	4	9.2	5		6		7		8		9
122	83	1	Male	24.2	2	No	No	T3	N2	M0	III	330	30	21	1	Proximal gastrectomy	37.799999999999997	141	1	48.46	2	129.8	3	141.2	4	120.3	5	64.6	6	125.1	7	113.6	8	125.6	9	223.5
131	76	1	Male	19.9594	3	No	No	T2	N0	M0	I	300	30	6	0	Distal gastrectomy	31.76	94	1	42.5	2	185	3	186.8	4		5	90.3	6		7		8		9
137	57	0	Male	18.8797	2	No	No	T3	N3	M0	III	280	100	12	0	Distal gastrectomy	35.11	139	1	38.32	2	99.56	3	50	4		5		6		7		8		9
140	73	1	Male	20.5078	2	No	No	T1	N0	M0	I	215	50	5	0	Distal gastrectomy	40.1	137	1	14.9	2	80.9	3	109.8	4	88	5	69	6		7		8		9
143	47	0	Male	21.4844	2	No	No	T1	N0	M0	I	325	20	6	0	Total gastrectomy	34.1	89	1	15.8	2	97.2	3	78.9	4		5		6	10.3	7		8		9
147	63	0	Female	21.7502	2	No	No	T4	N3	M0	III	355	200	11	0	Total gastrectomy	40.1	145	1	113	2	239.1	3	163.1	4	105.7	5	54	6		7	25.3	8		9
151	38	0	Female	18.662	2	No	No	T2	N1	M0	II	230	30	5	0	Distal gastrectomy	41.3	126	1	22.6	2	30.8	3	25	4		5		6		7		8		9
152	63	0	Male	22.8571	2	No	No	T3	N3	M0	III	355	200	8	0	Total gastrectomy	33.200000000000003	51	1	75.4	2	176.3	3	157.3	4	118.7	5		6		7	78.2	8		9
153	56	0	Male	25.2163	2	No	No	T1	N0	M0	I	280	30	8	0	Distal gastrectomy	40.6	155	1	83	2	172.1	3	135.1	4	88.8	5	57.6	6	45.2	7		8	31.2	9
156	66	1	Female	20.6	2	No	No	T1	N0	M0	I	235	30	10	0	Distal gastrectomy	38.799999999999997	122	1	79.2	2	99.8	3	99.8	4	28.5	5	30.8	6	41.9	7	46	8		9
161	45	0	Male	20.3223	2	No	No	T2	N0	M0	I	245	50	7	0	Distal gastrectomy	38.08	143	1	25.4	2	88.53	3	80.52	4		5		6		7		8		9
166	57	0	Male	21.3599	2	No	No	T3	N2	M0	III	215	50	10	1	Distal gastrectomy	35	149	1	73.3	2	157.2	3	248.61	4	236.7	5	178.7	6		7	101.81	8		9	64.88
168	59	0	Male	23.7654	2	No	No	T3	N2	M0	III	435	800	9	0	Total gastrectomy	37.1	134	1	33.25	2	169.73	3	179.05	4		5	125.19	6		7		8	75.47	9
170	71	1	Female	17.0656	2	No	No	T3	N1	M0	II	410	50	49	1	Total gastrectomy	36	114	1	50.7	2	136.2	3	131.5	4	122.8	5	118.1	6	156.5	7	189	8		9	211.5
171	68	1	Male	21.6713	2	No	No	T2	N0	M0	I	285	20	7	0	Distal gastrectomy	40.229999999999997	133	1	46.5	2	84.2	3	65.1	4		5		6		7		8		9
172	66	1	Male	20.202	2	Yes	No	T3	N0	M0	II	490	100	8	0	Total gastrectomy	42.3	145	1	23.4	2	133.4	3	146.3	4		5	50	6		7		8		9
173	67	1	Male	22.2656	1	No	No	T2	N1	M0	II	300	30	5	0	Distal gastrectomy	40.9	140	1	19.5	2	99.8	3	104.4	4		5	53.8	6		7		8		9
174	63	0	Female	20.7	2	No	No	T2	N1	M0	II	290	50	7	0	Distal gastrectomy	40.83	122	1	36.11	2	113.2	3	96.8	4		5		6		7		8		9
175	69	1	Male	27.4348	2	No	No	T3	N0	M0	II	305	50	8	1	Distal gastrectomy	37.799999999999997	116	1	32.5	2	115.3	3	166.8	4	126.8	5	125.2	6		7	72.8	8		9
176	65	1	Female	20.2	2	No	No	T1	N0	M0	I	210	20	3	0	Distal gastrectomy	41.92	126	1	17.9	2	42.4	3	28.9	4		5		6		7		8		9
178	35	0	Male	26.2857	1	Yes	No	T2	N2	M0	II	480	150	36	1	Total gastrectomy	44.7	156	1	76.9	2	176.8	3	317.2	4	299.1	5	253.8	6	147.6	7	218.8	8	150.4	9	181.3
179	52	0	Male	24.2215	2	No	No	T3	N1	M0	II	390	200	32	1	Total gastrectomy	39.71	101	1	62.3	2	183.1	3	347.1	4	339.5	5	231.7	6	108.4	7		8		9	46
191	61	0	Female	24.9108	2	No	No	T1	N0	M0	I	270	50	6	0	Distal gastrectomy	39.799999999999997	136	1	74.4	2	122.4	3	112.3	4		5	56.3	6		7		8		9
193	48	0	Female	19.5	2	No	No	T1	N0	M0	I	270	50	9	0	Distal gastrectomy	45.88	132	1	17.3	2	31.5	3	30.9	4		5	15.4	6		7	23.6	8		9
198	45	0	Female	21.6311	2	No	No	T3	N3	M0	III	190	20	4	0	Distal gastrectomy	43.6	137	1	29.86	2	52.12	3	40.1	4		5		6		7		8		9
200	47	0	Male	19.4362	1	No	No	T1	N0	M0	I	250	80	8	0	Distal gastrectomy	40.96	144	1	40.9	2	54.9	3	43.2	4		5	13.82	6		7		8	3.47	9
201	58	0	Male	15.6107	2	No	No	T3	N2	M0	III	280	100	7	0	Distal gastrectomy	32.4	98	1	54.8	2	88.62	3	74.79	4		5		6	27.03	7		8		9
216	52	0	Male	18.75	2	No	No	T3	N2	M0	III	300	50	7	0	Distal gastrectomy	34.700000000000003	142	1	87.1	2	144.1	3	40.2	4	39.9	5		6	24	7
217	50	0	Male	20.7008	1	No	No	T3	N1	M0	II	360	100	10	0	Total gastrectomy	35.6	98	1	104.5	2	174.8	3	213.1	4		5	167.9	6		7	49.8
218	60	0	Female	25.9701	3	No	No	T3	N0	M0	II	300	50	6	0	Distal gastrectomy	32.700000000000003	98	1	75.8	2	110.3	3	110.2	4		5	38.4	6		7
220	62	0	Female	24.4646	2	Yes	No	T2	N1	M0	II	390	50	6	0	Distal gastrectomy	34	83	1	57.5	2	131.5	3	57	4		5	33.2	6		7
222	67	1	Male	25.0995	2	No	No	T3	N1	M0	II	300	50	10	0	Distal gastrectomy	38.9	141	1	60.6	2	78.7	3	87.9	4		5	43.5	6		7		8	31.9
231	56	0	Male	25.2	2	No	No	T3	N1	M0	II	330	200	14	0	Total gastrectomy	33.6	85	1	116	2	239.3	3	159.6	4	106.1	5	22.3	6		7
233	53	0	Male	24.2215	2	No	No	T3	N3	M0	III	390	150	6	0	Total gastrectomy	41.9	146	1	69.5	2	119.8	3	159.8	4		5	72.2	6		7
236	54	0	Male	19.0311	2	No	No	T1	N0	M0	I	300	50	6	0	Total gastrectomy	38.799999999999997	117	1	63	2	90.9	3	66	4		5	27.8	6		7
241	78	1	Male	24.2215	3	No	No	T3	N1	M0	II	240	100	7	0	Distal gastrectomy	38.299999999999997	138	1	33.1	2	103	3	122.1	4	106.3	5		6	40.1	7
247	58	0	Female	21.8	2	No	No	T3	N1	M0	II	300	10	8	0	Distal gastrectomy	38.799999999999997	87	1	64.2	2	87.8	3	98.5	4	97.8	5	78.1	6	50.3	7
250	39	0	Female	24.2439	2	No	No	T1	N0	M0	I	240	20	11	0	Distal gastrectomy	40.1	128	1	5.1	2	22.2	3	32.6	4		5	8.4	6	13.8	7	7.9
251	46	0	Female	16.2331	2	No	No	T4	N1	M0	III	180	20	7	0	Distal gastrectomy	37.200000000000003	123	1	27.5	2	58.3	3	76.7	4		5		6	34.4	7
253	66	1	Female	21.3	3	No	No	T3	N1	M0	II	300	50	8	0	Total gastrectomy	43.2	125	1	58.8	2	103.8	3	179.1	4	69.9	5		6		7	16.5
261	45	0	Female	20.4467	2	No	No	T3	N2	M0	III	375	20	14	0	Total gastrectomy	44.9	97	1	38.8	2	139.9	3	144.8	4	100.2	5	97.6	6	80.1	7
262	35	0	Female	18.4911	1	No	No	T1	N0	M0	I	340	50	8	0	Distal gastrectomy	47.5	120	1	33.8	2	50.4	3	27.4	4	15.5	5		6		7
263	66	1	Male	20.5882	2	No	No	T1	N0	M0	I	180	10	8	0	Distal gastrectomy	37	146	1	68.5	2	102.4	3	69.3	4		5		6	34.2	7
276	26	0	Female	18.2899	1	No	No	T4	N1	M0	III	210	20	6	0	Distal gastrectomy	38.5	112	1	16	2	81.6	3	43.9	4	20.2	5	19.4	6		7
280	54	0	Male	22.1	2	No	No	T4	N1	M0	III	270	50	7	0	Distal gastrectomy	32.200000000000003	84	1	67.8	2	140.1	3	97.1	4		5	23	6		7
282	69	1	Male	22.2063	2	No	No	T3	N0	M0	II	300	30	6	0	Distal gastrectomy	34.7	147	1	22.4	2	137.6	3	115.9	4		5		6		7
284	44	0	Female	18.026	2	No	No	T3	N1	M0	II	190	50	6	0	Distal gastrectomy	43.5	77	1	55.4	2	184.3	3	151.3	4	65.2	5		6		7
285	68	1	Male	26.3465	2	No	No	T1	N0	M0	I	240	30	5	0	Distal gastrectomy	39.299999999999997	108	1	19.2	2	63.1	3	68.7	4	33.2	5		6		7
288	50	0	Female	20.83	2	No	No	T1	N0	M0	I	240	50	13	0	Distal gastrectomy	41	119	1	50.4	2	124.9	3	72	4		5	17.3	6		7	13.2
290	65	1	Male	21.4844	2	No	No	T3	N1	M0	II	330	50	5	0	Total gastrectomy	38.6	152	1	43.2	2	165.7	3	109.3	4		5	117.8	6		7
292	53	0	Male	22.2	2	No	No	T2	N0	M0	I	210	200	9	0	Distal gastrectomy	44.6	73	1	14.7	2	101.6	3	56.8	4	37.4	5		6	8.8	7
309	71	1	Male	22	2	No	No	T3	N2	M0	III	285	100	12	0	Total gastrectomy	36.5	131	1	47.8	2	127.3	3	84.9	4		5		6	11.2	7	10.1
310	70	1	Male	17.6898	2	No	No	T3	N0	M0	II	205	50	6	0	Distal gastrectomy	32.8	76	1	23.3	2	61.3	3	45.6	4	20.5	5	16	6		7
315	53	0	Female	22.0604	2	No	No	T3	N3	M0	III	310	100	8	0	Distal gastrectomy	36.799999999999997	130	1	23	2	107.3	3	83.1	4		5		6	66.5	7
317	49	0	Female	23.634	2	No	No	T3	N0	M0	II	210	50	10	0	Distal gastrectomy	34.7	133	1	17.2	2	167.3	3	127.8	4		5	59.6	6		7
318	63	0	Male	21.3	2	No	No	T2	N0	M0	I	270	50	11	1	Distal gastrectomy	30.8	72	1	6.1	2	94.8	3	133.1	4	83.2	5		6		7	169.1
319	29	0	Female	16.0199	2	No	No	T1	N0	M0	I	305	50	7	0	Distal gastrectomy	37.0	107	1	55	2	104.3	3	69.2	4		5	15.8	6		7
322	47	0	Male	22.8822	2	No	No	T3	N2	M0	III	520	200	5	0	Total gastrectomy	39.7	148	1	42.7	2	168.4	3	170.4	4		5	146.9	6		7	98.4
325	48	0	Male	25.3	1	Yes	No	T2	N0	M0	I	270	50	4	0	Distal gastrectomy	47	165	1	37.2	2	77.3	3	48.4	4		5	24.6	6		7
328	28	0	Male	16.6	1	Yes	No	T1	N0	M0	I	300	50	7	0	Total gastrectomy	47.7	140	1	26.7	2	164.9	3	135.7	4		5		6	44.7	7
329	69	1	Female	25.4176	2	No	No	T1	N0	M0	I	280	50	6	0	Distal gastrectomy	36.700000000000003	133	1	23.6	2	99.7	3	67.8	4		5		6	45.5	7
330	55	0	Male	24.6097	2	No	No	T4	N2	M0	III	280	50	8	0	Distal gastrectomy	39.39	83	1	39.5	2	121.83	3	116.1	4		5	69.1	6		7
339	37	0	Male	21	1	No	No	T1	N0	M0	I	280	50	8	0	Total gastrectomy	43.53	151	1	50.41	2	83.7	3	53.2	4		5	29.84	6		7
341	62	0	Male	24.7409	2	No	No	T3	N0	M0	II	300	50	18	1	Total gastrectomy	43	142	1	84.3	2	114.7	3	142.4	4	160.7	5		6		7
344	66	1	Male	19.721	2	No	No	T3	N0	M0	II	265	50	8	0	Distal gastrectomy	28.55	84	1	52.2	2	193	3	153.2	4		5	120.71	6		7	76.6
